# Supplementary material for: Interventions to improve the mental health or mental well-being of migrants and ethnic minority groups in Europe: A scoping review
Source: Glob Ment Health (Camb). 2023 Apr 20;10:e23. doi: 10.1017/gmh.2023.15 (PMC10579672; doi:10.1017/gmh.2023.15)
Supplement: Supplementary file 1 [file S2054425123000158sup.zip]

Archive with 2 entries (2 files):
- S2054425123000158sup001.pdf
- S2054425123000158sup002.pdf
